# Supplementary material for: Lifestyle and Health-Related Quality of Life Relationships Concerning Metabolic Disease Phenotypes on the Nutrimdea Online Cohort
Source: Int J Environ Res Public Health. 2022 Dec 31;20(1):767. doi: 10.3390/ijerph20010767 (PMC9819172; doi:10.3390/ijerph20010767)
Supplement: Supplementary file 1 [file ijerph-20-00767-s001.zip]

Archive with 1 entries (1 files):
- ijerph-2052375-supplementary.pdf
